# Supplementary material for: Delayed ejaculation and alexithymia: what is the relationship?
Source: F1000Res. 2013 May 20;2:81. Originally published 2013 Mar 7. [Version 2] doi: 10.12688/f1000research.2-81.v2 (PMC3917660; doi:10.12688/f1000research.2-81.v2)
Supplement: Updated version 2: Delayed ejaculation and alexithymia: raw data — Data comprising demographic characteristics, clinical evaluation of Delayed Ejaculation and TAS-20 scores. [file f1000research-2-1509-s0000.tgz]

Archive with 1 entries (1 files):
- Michetti_et_al_data.xls
