# Supplementary material for: Delayed ejaculation and alexithymia: what is the relationship?
Source: F1000Res. 2013 May 20;2:81. Originally published 2013 Mar 7. [Version 2] doi: 10.12688/f1000research.2-81.v2 (PMC3917660; doi:10.12688/f1000research.2-81.v2)
Supplement: Updated version 2: Delayed ejaculation and alexithymia: raw data — Data comprising demographic characteristics, clinical evaluation of Delayed Ejaculation and TAS-20 scores. [file f1000research-2-1509-s0000.tgz › Michetti_et_al_data.xls]

## Sheet: Michetti et al. 2012 DATA
Protocol Number	Age (years)	Relationship Status	Sexual Orientation	Work Position	Education	Situational/Generalized	Lifelong/Acquired	IELT	item1	item2	item3	item4	item5	item6	item7	item8	item9	item10	item11	item12	item13	item14	item15	item16	item17	item18	item19	item20	Sub-factor 1	Sub-Factor 2	Sub-Factor 3	Total
1	38	2	2	1	2	2	1	5	2	2	1	3	4	1	1	4	1	4	2	3	1	1	1	5	5	2	4	2	8	15	26	49
2	44	2	2	1	2	1	1	5	2	1	1	1	3	1	1	1	1	1	1	2	1	1	1	1	1	1	5	1	8	6	14	28
3	41	1	2	1	3	1	1	3	3	4	1	2	2	2	2	2	2	2	2	3	2	2	1	1	4	2	2	2	14	15	14	43
4	32	2	2	1	3	2	1	3	1	2	1	2	2	1	1	1	1	2	1	1	1	1	2	1	1	2	2	1	7	7	13	27
5	22	2	2	3	2	2	1	5	4	2	1	2	1	2	2	2	2	2	2	1	3	3	2	4	4	3	3	1	17	11	18	46
6	37	2	2	1	1	2	2	5	5	1	1	1	1	4	4	1	2	1	4	4	3	2	2	4	4	2	2	2	21	14	15	50
7	36	2	2	2	2	2	1	4	3	1	1	1	1	4	1	1	1	1	1	3	1	1	5	2	4	1	3	5	12	10	19	41
8	37	2	2	1	3	1	1	4	1	1	1	5	1	1	1	1	1	1	1	1	1	1	1	1	1	1	1	1	7	9	8	24
9	38	2	2	1	3	2	1	5	2	2	2	3	2	4	2	1	2	3	2	3	2	4	3	1	5	3	3	1	18	15	17	50
10	45	2	2	3	3	2	1	3	4	4	4	2	1	3	3	1	1	1	1	3	1	1	1	3	2	4	4	3	17	12	18	47
11	44	2	2	1	2	2	2	5	2	2	3	2	1	2	4	1	1	2	2	2	2	1	2	2	1	1	2	3	15	9	14	38
12	33	2	2	1	2	2	2	5	1	2	2	1	5	1	3	5	1	1	1	1	1	1	5	5	1	1	5	5	10	6	32	48
13	39	2	2	1	3	2	2	5	3	1	1	3	4	2	2	1	1	1	1	4	1	1	1	3	3	3	1	1	11	12	15	38
14	51	2	2	2	2	2	2	4	1	1	1	1	1	3	1	1	1	1	1	4	1	3	2	4	1	4	1	1	11	8	15	34
15	26	2	2	3	3	2	1	5	3	1	2	2	1	2	1	1	2	1	2	5	1	1	2	1	3	3	2	1	12	13	12	37
16	31	2	2	1	3	2	1	5	2	4	2	2	3	5	3	4	2	1	2	4	3	4	4	2	3	1	2	3	21	15	20	56
17	45	2	2	1	3	2	1	3	1	1	1	1	1	2	1	3	1	1	1	3	1	1	1	1	1	1	1	1	8	7	10	25
18	43	2	2	1	1	2	1	3	4	4	3	1	3	5	5	5	4	1	5	4	5	2	4	4	5	2	1	4	28	19	24	71
19	36	2	2	1	3	2	1	3	3	3	1	1	2	5	2	5	5	2	1	1	1	3	2	5	1	1	3	3	20	7	23	50
20	34	2	2	1	3	2	1	5	1	2	1	2	3	1	1	2	1	2	1	3	2	1	3	3	4	3	2	3	8	12	21	41
21	41	2	2	1	3	2	1	5	4	2	3	2	2	1	2	3	1	2	1	3	3	3	3	1	1	1	1	1	17	9	14	40
22	22	1	2	3	2	2	1	1	5	5	1	4	1	2	2	3	4	1	2	4	2	1	2	2	2	2	3	3	17	17	17	51
23	41	2	2	1	3	2	2	5	4	4	2	4	1	5	3	2	4	1	3	5	3	2	4	1	5	2	1	2	23	21	14	58
24	20	1	2	3	2	2	1	1	3	5	3	4	3	3	2	4	2	3	4	2	3	3	2	2	4	4	3	2	19	19	23	61
25	35	1	2	1	2	2	1	5	5	5	4	4	3	4	5	5	5	1	4	3	4	3	5	5	5	1	2	4	30	21	26	77
26	43	2	2	1	1	2	1	3	2	1	1	2	3	4	2	3	2	1	1	3	1	1	3	1	1	1	2	4	13	8	18	39
27	37	2	2	1	3	2	1	1	3	3	2	4	3	3	3	2	2	1	2	2	2	2	3	2	2	2	2	1	17	13	16	46
28	45	2	2	1	2	2	2	5	5	5	2	2	1	3	2	1	4	1	0	2	5	1	5	1	5	2	1	1	22	14	13	49
29	28	1	2	1	3	2	1	1	3	2	5	2	1	1	4	1	3	1	2	5	3	2	4	2	2	3	2	2	21	13	16	50
30	24	1	2	1	2	2	1	3	2	2	1	2	0	2	2	1	1	1	2	3	1	1	3	2	4	3	3	2	10	13	15	38
31	36	2	2	1	2	2	2	3	2	3	1	3	4	2	1	3	1	1	2	3	1	1	1	4	1	1	2	1	9	12	17	38
32	35	2	2	1	3	2	1	5	4	1	2	1	1	3	3	2	1	1	1	1	4	1	2	1	1	3	2	2	18	5	14	37
33	43	2	2	1	3	2	2	4	2	1	1	1	1	1	2	4	1	1	2	4	1	3	4	1	3	1	3	1	11	11	16	38
34	42	2	2	1	3	2	1	5	4	2	3	1	2	4	4	4	3	1	2	5	4	1	2	1	2	1	3	1	23	12	15	50
35	27	2	2	3	2	2	1	5	3	5	1	2	1	4	3	2	1	1	2	2	1	1	3	4	5	3	1	3	14	16	18	48
36	36	1	2	1	2	2	1	4	1	1	2	2	2	3	4	3	2	2	4	2	2	1	4	3	4	4	2	3	15	13	23	51
37	21	1	2	3	3	2	1	3	4	2	3	2	4	1	1	2	2	2	3	1	2	1	2	4	1	3	2	1	14	9	20	43
38	29	2	2	1	3	2	1	5	3	2	1	2	1	4	4	2	2	2	1	4	3	4	2	3	4	2	2	2	21	13	16	50
39	47	2	2	1	3	1	2	1	3	4	1	4	3	2	1	4	2	2	4	3	4	3	4	5	5	4	2	2	16	20	26	62
40	21	1	2	3	2	2	1	1	3	2	2	4	3	1	4	4	1	2	1	4	1	1	4	1	4	2	1	3	13	15	20	48
41	63	2	2	1	3	2	2	5	2	2	2	1	2	1	2	2	2	1	2	4	1	1	2	3	1	2	1	2	11	10	15	36
42	21	2	2	3	2	2	1	3	2	3	1	4	1	1	2	1	1	1	2	2	1	1	1	1	3	1	1	2	9	14	9	32
43	57	2	2	1	3	2	1	2	1	1	1	4	1	3	2	3	1	1	1	3	3	1	3	5	2	1	1	5	12	11	20	43
44	47	2	2	1	2	2	2	2	4	3	2	1	1	5	3	4	4	1	3	2	3	3	2	5	3	1	1	4	24	12	19	55
45	30	2	2	1	1	2	1	5	4	4	4	3	3	4	5	4	3	5	2	3	1	3	3	3	1	3	4	3	24	13	28	65
46	39	2	2	1	2	2	1	5	4	1	3	2	1	1	4	1	2	1	1	5	4	1	3	3	1	1	1	4	19	10	15	44
47	35	2	2	1	3	2	1	2	3	4	2	2	2	4	3	2	2	3	2	3	2	2	2	2	2	3	3	2	18	13	19	50
48	31	2	2	1	2	2	1	5	1	2	2	1	4	1	1	1	1	1	1	2	1	1	1	3	1	1	4	4	8	7	19	34
49	45	2	2	1	1	2	1	5	1	1	1	2	2	1	1	1	1	2	1	3	1	1	3	1	1	3	2	1	7	8	15	30
50	48	2	2	1	2	2	2	5	4	4	2	4	5	1	3	4	2	1	2	5	2	1	4	3	1	2	4	1	15	16	24	55
51	32	1	2	2	3	2	1	5	2	3	1	3	1	3	1	1	3	1	3	3	2	1	1	4	1	1	3	1	13	13	13	39
52	35	2	2	1	3	2	1	2	4	4	4	4	3	1	3	1	1	1	1	1	3	1	3	2	4	4	3	1	17	14	18	49
53	36	1	2	1	2	1	2	3	4	4	1	4	1	5	1	4	4	1	4	5	4	4	1	1	5	2	1	4	23	22	15	60
54	31	2	2	1	2	2	1	4	1	2	3	4	2	3	1	3	1	1	2	2	3	4	2	2	3	2	2	3	16	13	17	46

## Sheet: DATA LEGEND
Relationship status	Sexual Orientation	Work Position	Education	Situational/Generalized	Lifelong/Acquired	IELT (Intravaginal Ejaculatory Latency Time)	TAS-20 items	Sub-factor 1	Sub-factor 2	Sub-factor 3	TAS-20 TOTAL SCORE
1. SINGLE	1. HOMOSEXUAL	1. EMPLOYED	1. PRIMARY SCHOOL	1. SITUATIONAL DE	1. LIFELONG	1. 10 < IELT > 20 MIN	0. NO RESPONSE	DIFFICULTY IDENTIFYING FEELINGS FACTOR	DIFFICULTY DESCRIBING FEELINGS FACTOR	EXTERNALLY ORIENTED THINKING FACTOR	< 41. NON ALEXYTHIMIC AREA
2. IN A RELATIONSHIP	2. HETEROSEXUAL	2. UNEMPLOYED	2. SECONDARY SCHOOL	2. GENERALIZED DE	2. ACQUIRED	2. 20 < IELT > 30 MIN	1-5. SCORES EXPRESSED ON A LIKERT SCALE				41 < BORDERLINE AREA > 51
	3. BISEXUAL	3. STUDENT	3. UNIVERSITY			3 .30 < IELT > 40 MIN					> 51. ALEXYTHIMIC AREA
						4. 40 < IELT > 50 MIN
						5. NEVER REACHED ORGASM
